# Supplementary material for: Research and clinical translation of trilayer stent-graft of expanded polytetrafluoroethylene for interventional treatment of aortic dissection
Source: Regen Biomater. 2022 Jul 22;9:rbac049. doi: 10.1093/rb/rbac049 (PMC9362767; doi:10.1093/rb/rbac049)
Supplement: rbac049_Supplementary_Data [file rbac049_supplementary_data.zip]

Archive with 2 entries (2 files):
- Supporting information R1.docx
- Video S1-In vitro operation to demonstrate a stent-graft deployment process.mp4
